# Supplementary material for: Secreted exosomes induce filopodia formation
Source: eLife. 2026 Jan 14;13:RP101673. doi: 10.7554/eLife.101673 (PMC12803517; doi:10.7554/eLife.101673)
Supplement: Figure 2—figure supplement 1—source data 4. [file elife-101673-fig2-figsupp1-data4.zip]

Archive with 4 entries (4 files):
- actin raw unedited.tiff
- __MACOSX/._actin raw unedited.tiff
- rab27a raw unedited.tiff
- __MACOSX/._rab27a raw unedited.tiff
