# Supplementary material for: Secreted exosomes induce filopodia formation
Source: eLife. 2026 Jan 14;13:RP101673. doi: 10.7554/eLife.101673 (PMC12803517; doi:10.7554/eLife.101673)
Supplement: Figure 2—figure supplement 1—source data 5. [file elife-101673-fig2-figsupp1-data5.zip]

Archive with 2 entries (2 files):
- Figure 2_Figure Supplement 1_Source Data 5.pdf
- __MACOSX/._Figure 2_Figure Supplement 1_Source Data 5.pdf
