# Supplementary material for: Secreted exosomes induce filopodia formation
Source: eLife. 2026 Jan 14;13:RP101673. doi: 10.7554/eLife.101673 (PMC12803517; doi:10.7554/eLife.101673)
Supplement: Figure 2—figure supplement 1—source data 6. [file elife-101673-fig2-figsupp1-data6.zip]

Archive with 8 entries (8 files):
- flot1 raw unedited.tiff
- __MACOSX/._flot1 raw unedited.tiff
- gm130 raw unedited.tiff
- __MACOSX/._gm130 raw unedited.tiff
- hsp70 raw unedited.tiff
- __MACOSX/._hsp70 raw unedited.tiff
- tsg101 raw unedited.tiff
- __MACOSX/._tsg101 raw unedited.tiff
