# Supplementary material for: Secreted exosomes induce filopodia formation
Source: eLife. 2026 Jan 14;13:RP101673. doi: 10.7554/eLife.101673 (PMC12803517; doi:10.7554/eLife.101673)
Supplement: Figure 4—source data 2. [file elife-101673-fig4-data2.zip]

Archive with 2 entries (2 files):
- Figure 4_Source Data 2.tif
- __MACOSX/._Figure 4_Source Data 2.tif
