# Supplementary material for: Secreted exosomes induce filopodia formation
Source: eLife. 2026 Jan 14;13:RP101673. doi: 10.7554/eLife.101673 (PMC12803517; doi:10.7554/eLife.101673)
Supplement: Figure 4—source data 4. [file elife-101673-fig4-data4.zip]

Archive with 10 entries (10 files):
- 4B endoglin raw unedited.tiff
- __MACOSX/._4B endoglin raw unedited.tiff
- 4B flot-1 raw unedited.tiff
- __MACOSX/._4B flot-1 raw unedited.tiff
- 4B gm130 raw unedited.tiff
- __MACOSX/._4B gm130 raw unedited.tiff
- 4B HSP70 raw unedited.tiff
- __MACOSX/._4B HSP70 raw unedited.tiff
- 4B TSG101 raw unedited.tiff
- __MACOSX/._4B TSG101 raw unedited.tiff
