# Supplementary material for: Secreted exosomes induce filopodia formation
Source: eLife. 2026 Jan 14;13:RP101673. doi: 10.7554/eLife.101673 (PMC12803517; doi:10.7554/eLife.101673)
Supplement: Figure 4—source data 6. [file elife-101673-fig4-data6.zip]

Archive with 6 entries (6 files):
- 4C endoglin raw unedited.tiff
- __MACOSX/._4C endoglin raw unedited.tiff
- 4C gm130 raw unedited.tiff
- __MACOSX/._4C gm130 raw unedited.tiff
- 4C tsg101 raw unedited.tiff
- __MACOSX/._4C tsg101 raw unedited.tiff
