# Supplementary material for: Secreted exosomes induce filopodia formation
Source: eLife. 2026 Jan 14;13:RP101673. doi: 10.7554/eLife.101673 (PMC12803517; doi:10.7554/eLife.101673)
Supplement: Figure 6—source data 2. [file elife-101673-fig6-data2.zip]

Archive with 8 entries (8 files):
- 6A cd63 raw unedited.tiff
- __MACOSX/._6A cd63 raw unedited.tiff
- 6A endoglin raw unedited.tiff
- __MACOSX/._6A endoglin raw unedited.tiff
- 6A ponceau raw unedited.tiff
- __MACOSX/._6A ponceau raw unedited.tiff
- 6A thsd7a raw unedited.tiff
- __MACOSX/._6A thsd7a raw unedited.tiff
