# Supplementary material for: Secreted exosomes induce filopodia formation
Source: eLife. 2026 Jan 14;13:RP101673. doi: 10.7554/eLife.101673 (PMC12803517; doi:10.7554/eLife.101673)
Supplement: Figure 6—source data 3. [file elife-101673-fig6-data3.zip]

Archive with 2 entries (2 files):
- Figure 6_Source Data 3.pdf
- __MACOSX/._Figure 6_Source Data 3.pdf
