# Supplementary material for: Secreted exosomes induce filopodia formation
Source: eLife. 2026 Jan 14;13:RP101673. doi: 10.7554/eLife.101673 (PMC12803517; doi:10.7554/eLife.101673)
Supplement: Figure 6—source data 4. [file elife-101673-fig6-data4.zip]

Archive with 4 entries (4 files):
- 6B thsd7a-left blot and endoglin-right blot raw unedited.tiff
- __MACOSX/._6B thsd7a-left blot and endoglin-right blot raw unedited.tiff
- 6B tsg101 raw unedited.tiff
- __MACOSX/._6B tsg101 raw unedited.tiff
