# Supplementary material for: Secreted exosomes induce filopodia formation
Source: eLife. 2026 Jan 14;13:RP101673. doi: 10.7554/eLife.101673 (PMC12803517; doi:10.7554/eLife.101673)
Supplement: Figure 6—figure supplement 1—source data 2. [file elife-101673-fig6-figsupp1-data2.zip]

Archive with 8 entries (8 files):
- alk1 raw unedited.tiff
- __MACOSX/._alk1 raw unedited.tiff
- cd63 raw unedited.tiff
- __MACOSX/._cd63 raw unedited.tiff
- endoglin and tgfb1 raw unedited.tiff
- __MACOSX/._endoglin and tgfb1 raw unedited.tiff
- intb1 and flot1 raw unedited.tiff
- __MACOSX/._intb1 and flot1 raw unedited.tiff
