# Supplementary material for: Secreted exosomes induce filopodia formation
Source: eLife. 2026 Jan 14;13:RP101673. doi: 10.7554/eLife.101673 (PMC12803517; doi:10.7554/eLife.101673)
Supplement: Figure 7—source data 2. [file elife-101673-fig7-data2.zip]

Archive with 6 entries (6 files):
- endoglin+MWM raw unedited.tiff
- __MACOSX/._endoglin+MWM raw unedited.tiff
- flot1+MWM raw unedited.tiff
- __MACOSX/._flot1+MWM raw unedited.tiff
- thsd7a+MWM raw unedited.tiff
- __MACOSX/._thsd7a+MWM raw unedited.tiff
