# Supplementary material for: Secreted exosomes induce filopodia formation
Source: eLife. 2026 Jan 14;13:RP101673. doi: 10.7554/eLife.101673 (PMC12803517; doi:10.7554/eLife.101673)
Supplement: Figure 8—figure supplement 1—source data 2. [file elife-101673-fig8-figsupp1-data2.zip]

Archive with 8 entries (8 files):
- pSmad 159 raw unedited.tiff
- __MACOSX/._pSmad 159 raw unedited.tiff
- pSmad2 raw unedited.tiff
- __MACOSX/._pSmad2 raw unedited.tiff
- smad1 raw unedited.tiff
- __MACOSX/._smad1 raw unedited.tiff
- smad2 raw unedited.tiff
- __MACOSX/._smad2 raw unedited.tiff
